# Supplementary material for: Tropism and molecular pathogenesis of canine distemper virus
Source: Virol J. 2019 Mar 7;16:30. doi: 10.1186/s12985-019-1136-6 (PMC6407191; doi:10.1186/s12985-019-1136-6)
Supplement: Supplementary file 1 — Table S1. GenBank accession numbers of all isolates used to construct Fig. 2. (XLSX 11 kb) [file 12985_2019_1136_MOESM1_ESM.xlsx]

## Sheet: Sheet1
Accession number	Isolate	Genotype
FJ461696.1	1sp	Africa-1 (South Africa)
FJ461698.1	5L	Africa-1 (South Africa)
FJ461699.1	8L	Africa-1 (South Africa)
KY971532.1	WT02SA	Africa-1 (South Africa)
KY971528.1	WT01SA	Africa-1 (South Africa)
KU578253.1	SE/2007/African_wild_dog	Africa-2
KU578254.1	SE/2011/golden_jackal	Africa-2
KU578257.1	SE/1994/domestic_dog	Africa-2
KU578255.1	SNP/1994/spotted_hyaena_1	Africa-2
KU578256.1	SNP/1994/African_lion	Africa-2
AF259552.1	Snyder Hill	America-1
EF418782.1	Lederle	America-1
HM046486.1	Phoca/Caspian/2007	America-1
HM063009.1	Shuskiy	America-1
NC_001921.1	Onderstepoort	America-1
MF953416.1	RV016	America-2
MF953417.1	RV025	America-2
MF953418.1	RV026	America-2
AY964110.1	19876	America-3
MF953470.1	RV029	America-3
MF953471.1	RV056	America-3
JN836734.1	Fisher1	America-3
JN836735.1	Fisher2	America-3
KJ747371.1	13_1941	America-4
KJ747372.1	13_2262	America-4
JF283477.1	10453WY	America-5
MG797669.1	MN	America-5
DQ226087.1	179/94	Arctic
DQ226088.1	48/05	Arctic
KM115532.1	278/13/ITA	Arctic
GQ214373.2	3148-03	Arctic
Z47760.1	Greenlandic dog	Arctic
D85753.1	Ueno	Asia-1
JN896331.1	PS	Asia-1
KC427278.1	Hebei	Asia-1
JX886784.1	THA03/09	Asia-1
AB016776.1	Tanu96	Asia-1
KP793921.1	giantpanda/SX/2014	Asia-1
KJ466106.1	CDV SY	Asia-1
AB025270.1	98-002	Asia-2
AB476401.1	011C	Asia-2
EU743934.1	HLJ1	Asia-3
EU743935.1	HLJ2	Asia-3
JX886781.1	THA02/09	Asia-4
JX886782.1	THA01/09	Asia-4
JX886788.1	THA04/09	Asia-4
JX886778.1	THA07/11	Asia-4
JX886783.1	THA03/10	Asia-4
JN153019.1	124/07	Europe Wildlife
JN153020.1	125/07	Europe Wildlife
JN153021.1	140/07	Europe Wildlife
AY093674.1	Stray dog Turkey	Europe/South America-1
Z47761.1	Danish dog	Europe/South America-1
AY386315.1	5804/Han89	Europe/South America-1
FJ392652.1	Argentina23	Europe/South America-1
JN215473.1	Uy-102/07	Europe/South America-1
JN215474.1	Uy-109/08	Europe/South America-1
KJ865300.1	CDV/LDM-BTU-1	Europe/South America-1
KX434626.1	CDV/LDM-BTU-2	Europe/South America-1
GU810819.1	Rockborn	Rockborn-like
JX912968.2	Bra-188/08	Rockborn-like
FJ392651.1	Argentina 24	South America-2
KF835413.1	14-CO/12	South America-3
KF835414.1	18-CO/12	South America-3
KF835411.1	2-CO/11	South America-3
KF835415.1	19-CO/12	South America-3
KF835412.1	13-CO/12	South America-3
